# Supplementary material for: Small area estimation of under-5 mortality in Bangladesh, Cameroon, Chad, Mozambique, Uganda, and Zambia using spatially misaligned data
Source: Popul Health Metr. 2018 Aug 13;16:13. doi: 10.1186/s12963-018-0171-7 (PMC6090708; doi:10.1186/s12963-018-0171-7)
Supplement: Supplementary file 2 — Under-5 mortality estimates with uncertainty. (XLSX 796 kb) [file 12963_2018_171_MOESM2_ESM.xlsx]

## Sheet: Bangladesh
Under-5 mortality in Bangladesh, 1980-2015

## Sheet: Cameroon
Under-5 mortality in Cameroon, 1980-2015

## Sheet: Chad
Under-5 mortality in Chad, 1980-2015

## Sheet: Mozambique
Under-5 mortality in Mozambique, 1980-2015

## Sheet: Uganda
Under-5 mortality in Uganda, 1980-2015

## Sheet: Zambia
Under-5 mortality in Zambia, 1980-2015
